# Supplementary material for: Independent and Combined Effects of All-Out Sprint and Low-Intensity Continuous Exercise on Plasma Oxidative Stress Biomarkers in Trained Judokas
Source: Front Physiol. 2019 Jul 9;10:842. doi: 10.3389/fphys.2019.00842 (PMC6630067; doi:10.3389/fphys.2019.00842)
Supplement: TABLE S1 — Plasma levels of all tested parameters (mean ± SE) before (Rest), immediately after (P0), and 5 (P5), 10 (P10), and 20 (P20) min after maximal-intensity, low-intensity, and maximal- and low-intensity exercise combined. [file Data_Sheet_1.xlsx]

## Sheet: Feuil1
	Plasma Q5 malondialdehyde	P0	P5	P10	P20		Plasma Q5 malondialdehyde	Aerobic exercise	Anaerobic exercise	Acute exercise
SAT	Aerobic exercise	1.006 ± 0.01	1.012 ± 0.01	1.015 ± 0.01	1.015 ± 0.01		P0	1.006 ± 0.01	1.007 ± 0.02	1.004 ± 0.01
	Anaerobic exercise	1.007 ± 0.02	1.011 ± 0.02	1.009 ± 0.03	1.008 ± 0.03		P5	1.012 ± 0.01	1.011 ± 0.02	1.008 ± 0.01
	Acute exercise	1.004 ± 0.01	1.008 ± 0.01	1.008 ± 0.01	1.011 ± 0.01		P10	1.015 ± 0.01	1.009 ± 0.03	1.008 ± 0.01
							P20	1.015 ± 0.01	1.008 ± 0.03	1.011 ± 0.01
	Plasma glutathione peroxidase	P0	P5	P10	P20		Plasma glutathione peroxidase	Aerobic exercise	Anaerobic exercise	Acute exercise
MDA	Aerobic exercise	1.23 ± 0.17	1.38 ± 0.23	1.46 ± 0.13	1.6 ± 0.12		P0	1.23 ± 0.17	1.26 ± 0.41	1.13 ± 0.11a
	Anaerobic exercise	1.26 ± 0.41	1.27 ± 0.3	1.3 ± 0.38	1.26 ± 0.35		P5	1.38 ± 0.23	1.27 ± 0.3	1.18 ± 0.12
	Acute exercise	1.13 ± 0.11	1.18 ± 0.12	1.21 ± 0.14	1.25 ± 0.2		P10	1.46 ± 0.13	1.3 ± 0.38	1.21 ± 0.14
							P20	1.6 ± 0.12	1.26 ± 0.35	1.25 ± 0.2
	Plasma superoxide dismutase	P0	P5	P10	P20		Plasma superoxide dismutase	Aerobic exercise	Anaerobic exercise	Acute exercise
GPx	Aerobic exercise	1 ± 0.1	1.1 ± 0.2	1.2 ± 0.2	1.3 ± 0.2		P0	1.04 ± 0.14	1.29 ± 0.25	1.2 ± 0.29
	Anaerobic exercise	1.3 ± 0.2	1.1 ± 0.2	1 ± 0.2	1 ± 0.1		P5	1.15 ± 0.19	1.15 ± 0.18	1.23 ± 0.26
	Acute exercise	1.2 ± 0.3	1.2 ± 0.3	1.2 ± 0.2	1.2 ± 0.2		P10	1.21 ± 0.21	1.05 ± 0.19	1.2 ± 0.2
							P20	1.26 ± 0.24	0.99 ± 0.13	1.21 ± 0.22
	Plasma glutathione reductase	P0	P5	P10	P20		Plasma glutathione reductase	Aerobic exercise	Anaerobic exercise	Acute exercise
SOD	Aerobic exercise	1.1 ± 0.1	1.1 ± 0.1	1.2 ± 0.1	1.2 ± 0.2		P0	1.08 ± 0.1	1.23 ± 0.19	1.16 ± 0.15
	Anaerobic exercise	1.2 ± 0.2	1.2 ± 0.2	1.2 ± 0.3	1 ± 0.3		P5	1.12 ± 0.15	1.24 ± 0.25	1.25 ± 0.22
	Acute exercise	1.2 ± 0.2	1.2 ± 0.2	1.3 ± 0.2	1.3 ± 0.3		P10	1.16 ± 0.11	1.16 ± 0.27	1.27 ± 0.22
							P20	1.24 ± 0.17	1.05 ± 0.27	1.3 ± 0.25
	Plasma antioxidant status	P0	P5	P10	P20		Plasma antioxidant status	Aerobic exercise	Anaerobic exercise	Acute exercise
GR	Aerobic exercise	1.2 ± 0.2	1.2 ± 0.2	1.3 ± 0.2	1.4 ± 0.3		P0	1.16 ± 0.17	1.2 ± 0.2	1.19 ± 0.25
	Anaerobic exercise	1.2 ± 0.2	1.3 ± 0.2	1.2 ± 0.3	1.1 ± 0.3		P5	1.24 ± 0.25	1.27 ± 0.21	1.26 ± 0.29
	Acute exercise	1.2 ± 0.2	1.3 ± 0.3	1.3 ± 0.3	1.4 ± 0.5		P10	1.32 ± 0.22	1.19 ± 0.28	1.34 ± 0.29
							P20	1.38 ± 0.34	1.11 ± 0.28	1.45 ± 0.49
	Plasma α-tocopherol	P0	P5	P10	P20		Plasma α-tocopherol	Aerobic exercise	Anaerobic exercise	Acute exercise
Vit E	Aerobic exercise	0.9 ± 0.2	0.9 ± 0.2	0.8 ± 0.2	0.8 ± 0.2		P0	0.93 ± 0.2	0.89 ± 0.13	0.92 ± 0.23
	Anaerobic exercise	0.9 ± 0.1	0.8 ± 0.1	0.8 ± 0.1	0.7 ± 0.1		P5	0.87 ± 0.15	0.84 ± 0.08	0.87 ± 0.27
	Acute exercise	0.9 ± 0.2	0.9 ± 0.3	0.8 ± 0.2	0.8 ± 0.2		P10	0.83 ± 0.18	0.76 ± 0.09	0.85 ± 0.23
							P20	0.81 ± 0.18ab	0.72 ± 0.1	0.83 ± 0.24
